# Supplementary material for: MHC-II Signature Correlates With Anti-Tumor Immunity and Predicts anti-PD-L1 Response of Bladder Cancer
Source: Front Cell Dev Biol. 2022 Feb 11;10:757137. doi: 10.3389/fcell.2022.757137 (PMC8873787; doi:10.3389/fcell.2022.757137)
Supplement: Supplementary file 3 [file Table1.XLSX]

## Sheet: Sheet1
Table S1. List of genes included in MHC-II signature for analysis.
	COL2A1	FCRL6	LAG3	CD4	CD74	CD81
